# Supplementary material for: Does Preliminary Chest Shape Assessment Improve the Prognostic Risk Stratification of Symptomatic Individuals with Primary Mitral Regurgitation? A Narrative Review of Traditional and Innovative Prognostic Indicators
Source: J Clin Med. 2025 Nov 22;14(23):8297. doi: 10.3390/jcm14238297 (PMC12693287; doi:10.3390/jcm14238297)
Supplement: Supplementary file 1 [file jcm-14-08297-s001.zip]

Archive with 1 entries (1 files):
- jcm-3851487-supplementary.pdf
